# Supplementary material for: Spectrum of Microbial Sequences and a Bacterial Cell Wall Antigen in Primary Demyelination Brain Specimens Obtained from Living Patients
Source: Sci Rep. 2019 Feb 4;9:1387. doi: 10.1038/s41598-018-38198-8 (PMC6362190; doi:10.1038/s41598-018-38198-8)
Supplement: Supplementary file 2 — MS Genus Level Analysis [file 41598_2018_38198_MOESM2_ESM.csv]

Title: Spectrum of Microbial Sequences and a Bacterial Cell Wall Antigen in Primary Demyelination Brain Specimens Obtained from Living Patients
Authors: John D. Kriesel1*, Preetida Bhetariya1, Zheng-Ming Wang2, David Renner3, Cheryl Palmer4, and Kael F. Fischer4,5
											Tit
